# Supplementary material for: A Simple HPLC-DAD Method for the Therapeutic Monitoring of Clozapine and Related Metabolites in Human Plasma and Urine Samples
Source: Molecules. 2024 Oct 25;29(21):5039. doi: 10.3390/molecules29215039 (PMC11547683; doi:10.3390/molecules29215039)
Supplement: Supplementary file 1 [file molecules-29-05039-s001.zip]

Archive with 1 entries (1 files):
- molecules-3261628-supplementary.pdf
